# Supplementary material for: Comparative Study of Continuous-Flow Reactors for Emulsion Polymerization
Source: Polymers (Basel). 2025 Aug 24;17(17):2289. doi: 10.3390/polym17172289 (PMC12430675; doi:10.3390/polym17172289)
Supplement: Supplementary file 1 [file polymers-17-02289-s001.zip]

Archive with 1 entries (1 files):
- polymers-3826349-supplementary.pdf
